# Supplementary material for: Three-Dimensionally Printed Agarose Micromold Supports Scaffold-Free Mouse Ex Vivo Follicle Growth, Ovulation, and Luteinization
Source: Bioengineering (Basel). 2024 Jul 15;11(7):719. doi: 10.3390/bioengineering11070719 (PMC11274170; doi:10.3390/bioengineering11070719)
Supplement: Supplementary file 1 [file bioengineering-11-00719-s001.zip]

Archive with 4 entries (4 files):
- Final_bioengineering-3071002-supplementary.pdf
- Video S1. follicular phase.avi
- Video S2. IVM phase.avi
- Video S3. Luteal phase.avi
